# Supplementary material for: A Systematic Review of Apicomplexa Looking into Epigenetic Pathways and the Opportunity for Novel Therapies
Source: Pathogens. 2023 Feb 11;12(2):299. doi: 10.3390/pathogens12020299 (PMC9963874; doi:10.3390/pathogens12020299)
Supplement: Supplementary file 1 [file pathogens-12-00299-s001.zip]

Archive with 1 entries (1 files):
- pathogens-2154035-supplementary.pdf
